# Supplementary material for: Effects of Dietary Protein Intake Levels on Peripheral Circadian Rhythm in Mice
Source: Int J Mol Sci. 2024 Jul 5;25(13):7373. doi: 10.3390/ijms25137373 (PMC11242084; doi:10.3390/ijms25137373)
Supplement: Supplementary file 1 [file ijms-25-07373-s001.zip]

Archive with 1 entries (1 files):
- ijms-3082387-supplementary.pdf
